# Supplementary material for: The Deuterium Oxide Dilution Method to Quantify Human Milk Intake Volume of Infants: A Systematic Review—A Contribution from the ConcePTION Project
Source: Nutrients. 2024 Dec 5;16(23):4205. doi: 10.3390/nu16234205 (PMC11644218; doi:10.3390/nu16234205)
Supplement: Supplementary file 1 [file nutrients-16-04205-s001.zip]

Archive with 1 entries (1 files):
- nutrients-3347538-supplementary materials.pdf
